# Supplementary material for: Triazine Chalcogenones from Thiocyanate or Selenocyanate Addition to Tetrazine Ligands in Ruthenium Arene Complexes
Source: Inorg Chem. 2023 May 11;62(20):7814–33. doi: 10.1021/acs.inorgchem.3c00459 (PMC10263068; doi:10.1021/acs.inorgchem.3c00459)
Supplement: Supplementary file 2 — ic3c00459_si_002.xyz [file ic3c00459_si_002.xyz]

49
[1d]+ (C-PCM/PBEh-3c)
Ru       0.377369000      0.046712000      0.004706000
C        1.004614000     -0.564389000     -2.016149000
C        2.528086000      0.623666000      0.063994000
C        1.752834000     -1.391424000     -1.109683000
C        1.088191000      0.844166000     -1.903694000
C        1.927026000      1.441281000     -0.905583000
C        2.477779000     -0.811425000     -0.057858000
C        0.326575000      1.727299000     -2.848071000
H       -0.677976000      1.353990000     -3.032039000
H        0.845986000      1.774530000     -3.807498000
H        0.230384000      2.742230000     -2.475586000
C        2.131488000      2.928360000     -0.896009000
H        2.272397000      3.287935000     -1.914132000
H        3.019254000      3.206712000     -0.336310000
H        1.280389000      3.459673000     -0.472453000
C        0.216678000     -1.216811000     -3.117425000
H        0.878811000     -1.824780000     -3.734932000
H       -0.259860000     -0.494694000     -3.771231000
H       -0.563233000     -1.871071000     -2.729172000
C        1.746064000     -2.876750000     -1.316598000
H        0.852477000     -3.224466000     -1.825400000
H        1.836457000     -3.440290000     -0.392932000
H        2.599457000     -3.142867000     -1.944712000
C        3.246125000     -1.633640000      0.934605000
H        3.296314000     -2.682048000      0.662876000
H        2.806121000     -1.566704000      1.929603000
H        4.271400000     -1.269987000      1.001882000
C        3.282011000      1.238177000      1.203336000
H        3.286213000      0.597729000      2.078767000
H        2.851571000      2.189548000      1.500876000
H        4.319460000      1.411526000      0.907290000
N       -1.227768000     -1.255628000      0.238370000
C       -3.505158000     -2.772064000      0.680320000
C       -2.438890000     -0.681230000      0.314520000
C       -1.137163000     -2.568794000      0.416748000
C       -2.253627000     -3.360973000      0.632008000
C       -3.600729000     -1.398757000      0.527007000
H       -0.150401000     -3.002674000      0.398779000
H       -2.127089000     -4.425873000      0.763075000
H       -4.551858000     -0.888497000      0.578197000
H       -4.391824000     -3.367781000      0.846049000
C       -2.408161000      0.763765000      0.184152000
C       -2.211302000      3.284355000     -0.055224000
N       -1.188193000      1.303689000      0.033354000
N       -3.516469000      1.481406000      0.219259000
N       -3.426535000      2.767273000      0.090817000
N       -1.086955000      2.590039000     -0.077738000
H       -2.128555000      4.356649000     -0.159024000
Cl       0.301711000      0.126414000      2.385430000
49
[1d]+ (C-PCM/TPSS0-def2-TZVP)
Ru       0.380986000      0.040111000     -0.003197000
C        1.010288000     -0.574789000     -2.020279000
C        2.528081000      0.626053000      0.060326000
C        1.754663000     -1.397036000     -1.104799000
C        1.091678000      0.836969000     -1.915302000
C        1.915016000      1.438965000     -0.907288000
C        2.473330000     -0.810464000     -0.051056000
C        0.344605000      1.725651000     -2.865246000
H       -0.620434000      1.308449000     -3.132152000
H        0.927240000      1.849866000     -3.779693000
H        0.178945000      2.708170000     -2.437995000
C        2.114011000      2.928036000     -0.906027000
H        2.286824000      3.264891000     -1.926057000
H        2.976449000      3.207970000     -0.312665000
H        1.241477000      3.453574000     -0.524052000
C        0.245507000     -1.233777000     -3.133091000
H        0.940381000     -1.793920000     -3.759218000
H       -0.260087000     -0.512216000     -3.761376000
H       -0.496301000     -1.934512000     -2.756646000
C        1.763150000     -2.882408000     -1.318396000
H        0.864815000     -3.230106000     -1.815067000
H        1.883189000     -3.439277000     -0.396435000
H        2.608964000     -3.125078000     -1.964853000
C        3.235616000     -1.626217000      0.951684000
H        3.242450000     -2.680074000      0.706837000
H        2.815308000     -1.505522000      1.948803000
H        4.268618000     -1.282365000      0.983643000
C        3.292432000      1.244110000      1.191615000
H        3.298844000      0.598958000      2.061706000
H        2.866617000      2.197715000      1.482927000
H        4.326110000      1.409428000      0.880751000
N       -1.244160000     -1.256176000      0.231374000
C       -3.528056000     -2.764028000      0.695680000
C       -2.454546000     -0.675847000      0.331631000
C       -1.164435000     -2.575276000      0.393545000
C       -2.281807000     -3.360214000      0.619200000
C       -3.616093000     -1.390718000      0.556653000
H       -0.181462000     -3.010426000      0.352343000
H       -2.159399000     -4.425492000      0.736135000
H       -4.556407000     -0.868109000      0.626152000
H       -4.414195000     -3.354536000      0.871216000
C       -2.420085000      0.768697000      0.208223000
C       -2.220712000      3.292439000     -0.030954000
N       -1.193284000      1.303957000      0.042018000
N       -3.529287000      1.487734000      0.261675000
N       -3.438870000      2.783203000      0.134712000
N       -1.094210000      2.599069000     -0.071322000
H       -2.136531000      4.362702000     -0.135579000
Cl       0.336263000      0.085375000      2.396466000
52
2intd-A (TS) (C-PCM/PBEh-3c)
Ru      -0.857926000     -0.212561000      0.297834000
C       -1.372995000     -0.824535000     -1.729251000
C       -1.956321000     -2.090295000      0.747681000
C       -2.635257000     -0.586549000     -1.074397000
C       -0.472420000     -1.771958000     -1.181729000
C       -0.819704000     -2.472749000      0.022277000
C       -2.902586000     -1.172963000      0.168425000
C        0.830528000     -2.109443000     -1.842557000
H        1.220148000     -1.292635000     -2.440275000
H        0.704549000     -2.975384000     -2.496070000
H        1.593131000     -2.354327000     -1.108365000
C        0.057055000     -3.585209000      0.519496000
H        0.469493000     -4.142874000     -0.318828000
H       -0.507963000     -4.288134000      1.125833000
H        0.891537000     -3.213042000      1.112027000
C       -1.085101000     -0.120914000     -3.023728000
H       -1.728705000     -0.520238000     -3.810061000
H       -0.058733000     -0.241245000     -3.350768000
H       -1.274368000      0.949059000     -2.960151000
C       -3.674946000      0.285487000     -1.720740000
H       -3.301531000      0.818808000     -2.588596000
H       -4.094696000      1.019582000     -1.035810000
H       -4.500257000     -0.342372000     -2.062615000
C       -4.171420000     -0.894645000      0.917542000
H       -4.878087000     -0.304660000      0.344535000
H       -3.966270000     -0.364564000      1.847642000
H       -4.661398000     -1.833738000      1.176396000
C       -2.235206000     -2.686527000      2.094052000
H       -2.778117000     -1.995169000      2.730890000
H       -1.317090000     -2.949269000      2.612075000
H       -2.837818000     -3.592143000      1.991485000
N       -0.487080000      1.789299000     -0.170217000
C        0.179433000      4.456035000     -0.523025000
C        0.706199000      2.259009000      0.226008000
C       -1.354804000      2.638478000     -0.716674000
C       -1.059210000      3.974264000     -0.916283000
C        1.078712000      3.582701000      0.060998000
H       -2.319569000      2.247579000     -0.997441000
H       -1.797550000      4.617107000     -1.373038000
H        2.054421000      3.910693000      0.390187000
H        0.440515000      5.495242000     -0.668178000
C        1.567203000      1.258886000      0.811709000
C        3.175501000     -0.596293000      1.324424000
N        1.099036000      0.002817000      0.804262000
N        2.655488000      1.574994000      1.513241000
N        3.453044000      0.641351000      1.860842000
N        1.871633000     -0.956725000      1.166555000
Cl      -1.328786000      0.640234000      2.482653000
H        3.827795000     -1.392577000      1.647639000
N        3.833590000     -0.453420000     -0.428126000
C        3.448332000      0.267944000     -1.284313000
S        2.986589000      1.210965000     -2.506300000
52
2intd-A (TS) (C-PCM/TPSS0-def2-TZVP)
Ru      -0.874279000     -0.227903000      0.278976000
C       -1.414120000     -0.855977000     -1.745215000
C       -1.981177000     -2.088508000      0.755670000
C       -2.657865000     -0.584973000     -1.070795000
C       -0.512315000     -1.801223000     -1.192777000
C       -0.842594000     -2.474509000      0.031196000
C       -2.919532000     -1.159520000      0.181857000
C        0.779998000     -2.154449000     -1.868885000
H        1.176651000     -1.330838000     -2.450318000
H        0.623920000     -3.002691000     -2.537716000
H        1.531090000     -2.436107000     -1.138352000
C        0.044590000     -3.578401000      0.532047000
H        0.365066000     -4.191618000     -0.307080000
H       -0.486602000     -4.215614000      1.230150000
H        0.933711000     -3.185064000      1.020230000
C       -1.143059000     -0.193130000     -3.065667000
H       -1.849276000     -0.568587000     -3.807184000
H       -0.143002000     -0.395566000     -3.424961000
H       -1.267948000      0.885429000     -3.008960000
C       -3.693492000      0.287243000     -1.725047000
H       -3.296700000      0.833995000     -2.571460000
H       -4.136157000      0.997822000     -1.033200000
H       -4.497384000     -0.352196000     -2.093640000
C       -4.181413000     -0.862091000      0.936538000
H       -4.873200000     -0.263520000      0.357916000
H       -3.959508000     -0.336735000      1.864183000
H       -4.676464000     -1.797606000      1.194144000
C       -2.265365000     -2.686163000      2.101514000
H       -2.848375000     -2.008541000      2.714277000
H       -1.348071000     -2.914476000      2.633575000
H       -2.832565000     -3.611445000      1.981450000
N       -0.512422000      1.790291000     -0.180013000
C        0.113978000      4.477577000     -0.472672000
C        0.686919000      2.267161000      0.202720000
C       -1.399197000      2.646832000     -0.689672000
C       -1.125107000      3.989935000     -0.856739000
C        1.035374000      3.601312000      0.066682000
H       -2.358538000      2.243067000     -0.960626000
H       -1.880240000      4.634057000     -1.278891000
H        2.012123000      3.926660000      0.387650000
H        0.356421000      5.523081000     -0.589896000
C        1.571534000      1.266988000      0.752556000
C        3.202601000     -0.581287000      1.291770000
N        1.112188000      0.003036000      0.743364000
N        2.649491000      1.592748000      1.471104000
N        3.451828000      0.662540000      1.841584000
N        1.896671000     -0.952690000      1.110226000
Cl      -1.292302000      0.627606000      2.495504000
H        3.839640000     -1.369870000      1.649520000
N        3.936082000     -0.496054000     -0.398688000
C        3.849507000      0.326075000     -1.245405000
S        3.806902000      1.397274000     -2.443371000
52
2intd-B (TS) (C-PCM/PBEh-3c)
Ru      -0.942263000     -0.033659000      0.239421000
C       -1.353545000     -0.076267000     -1.899001000
C       -2.780661000     -1.257249000      0.255180000
C       -2.466766000      0.619307000     -1.300842000
C       -1.035464000     -1.389798000     -1.471461000
C       -1.815121000     -2.005244000     -0.434581000
C       -3.150657000      0.048799000     -0.219304000
C        0.071090000     -2.191526000     -2.091891000
H        0.802008000     -1.578350000     -2.606259000
H       -0.345547000     -2.891545000     -2.819290000
H        0.610943000     -2.772608000     -1.347701000
C       -1.578638000     -3.438006000     -0.050776000
H       -1.140982000     -4.000489000     -0.870932000
H       -2.520455000     -3.919058000      0.205592000
H       -0.909924000     -3.522964000      0.804529000
C       -0.605111000      0.594658000     -3.013571000
H       -1.235465000      0.639365000     -3.903860000
H        0.308116000      0.078170000     -3.283382000
H       -0.321661000      1.614828000     -2.762147000
C       -2.909293000      1.953783000     -1.833190000
H       -2.203032000      2.390732000     -2.530711000
H       -3.084005000      2.682053000     -1.043884000
H       -3.852459000      1.829501000     -2.368959000
C       -4.277322000      0.761860000      0.466061000
H       -4.595929000      1.649481000     -0.069068000
H       -3.992685000      1.061033000      1.475074000
H       -5.140432000      0.101270000      0.548203000
C       -3.477489000     -1.837222000      1.448650000
H       -3.733549000     -1.064531000      2.167309000
H       -2.850646000     -2.560944000      1.961900000
H       -4.399588000     -2.339996000      1.147737000
N        0.372193000      1.586769000      0.138973000
C        2.234304000      3.633488000      0.201896000
C        1.624142000      1.362305000      0.547426000
C        0.028996000      2.824926000     -0.214961000
C        0.930982000      3.871863000     -0.203071000
C        2.585947000      2.353256000      0.592162000
H       -0.998250000      2.988598000     -0.500702000
H        0.604029000      4.856429000     -0.504878000
H        3.586195000      2.118682000      0.927912000
H        2.963123000      4.431985000      0.221684000
C        1.904257000     -0.026164000      0.960440000
C        2.103227000     -2.318175000      1.952051000
N        0.780682000     -0.818204000      0.975510000
N        2.754683000     -0.169371000      2.034814000
N        2.909941000     -1.369063000      2.442221000
N        0.943031000     -2.022738000      1.388984000
Cl      -1.336506000      0.734944000      2.478536000
H        2.291588000     -3.346197000      2.221706000
N        2.850628000     -0.724035000     -0.413558000
C        3.069079000     -0.203074000     -1.454429000
S        3.371953000      0.487695000     -2.863522000
52
2intd-B (TS) (C-PCM/TPSS0-def2-TZVP)
Ru      -0.953933000     -0.075623000      0.231682000
C       -1.379081000     -0.160691000     -1.915723000
C       -2.839429000     -1.231258000      0.278685000
C       -2.441951000      0.601642000     -1.313249000
C       -1.100304000     -1.466072000     -1.441298000
C       -1.887182000     -2.026616000     -0.377849000
C       -3.145734000      0.087175000     -0.212595000
C       -0.013500000     -2.306964000     -2.043785000
H        0.792130000     -1.703946000     -2.444700000
H       -0.425453000     -2.912040000     -2.853545000
H        0.410041000     -2.979342000     -1.304891000
C       -1.671340000     -3.459633000      0.020841000
H       -1.549265000     -4.065847000     -0.874187000
H       -2.521743000     -3.844715000      0.571875000
H       -0.776236000     -3.576013000      0.628566000
C       -0.643586000      0.425061000     -3.088202000
H       -1.347968000      0.589328000     -3.904144000
H        0.136748000     -0.230901000     -3.451151000
H       -0.191973000      1.384342000     -2.846069000
C       -2.812863000      1.936784000     -1.895190000
H       -2.009725000      2.367174000     -2.481156000
H       -3.103265000      2.654396000     -1.135047000
H       -3.667911000      1.797610000     -2.559441000
C       -4.242342000      0.860092000      0.461257000
H       -4.515512000      1.751037000     -0.089956000
H       -3.946844000      1.152144000      1.468211000
H       -5.128375000      0.232548000      0.544564000
C       -3.580723000     -1.756919000      1.472008000
H       -3.866752000     -0.951531000      2.138522000
H       -2.978337000     -2.459566000      2.037266000
H       -4.488656000     -2.267845000      1.145074000
N        0.327121000      1.592111000      0.168806000
C        2.115110000      3.707701000      0.310568000
C        1.604879000      1.394184000      0.520067000
C       -0.070288000      2.841257000     -0.086739000
C        0.790781000      3.919054000     -0.033849000
C        2.526863000      2.419676000      0.599100000
H       -1.110971000      2.974434000     -0.324118000
H        0.415051000      4.905909000     -0.254280000
H        3.541522000      2.198575000      0.890068000
H        2.811741000      4.530720000      0.363280000
C        1.951480000     -0.000882000      0.859465000
C        2.261157000     -2.331662000      1.725445000
N        0.849809000     -0.840268000      0.849748000
N        2.776208000     -0.152666000      1.965984000
N        2.995582000     -1.372281000      2.302992000
N        1.077274000     -2.062725000      1.189399000
Cl      -1.275811000      0.592171000      2.535500000
H        2.506786000     -3.361237000      1.924332000
N        2.936252000     -0.605391000     -0.490262000
C        3.417852000     -0.025282000     -1.402801000
S        4.090355000      0.712093000     -2.651038000
52
2intd-A (C-PCM/PBEh-3c)
Ru      -0.863051000     -0.208636000      0.288258000
C       -1.392470000     -0.811627000     -1.733981000
C       -1.948863000     -2.090921000      0.741799000
C       -2.650421000     -0.581807000     -1.067292000
C       -0.482468000     -1.756901000     -1.198415000
C       -0.817044000     -2.465210000      0.004691000
C       -2.904463000     -1.175417000      0.174913000
C        0.818796000     -2.084574000     -1.867943000
H        1.193307000     -1.269758000     -2.477665000
H        0.701732000     -2.958240000     -2.512636000
H        1.588929000     -2.313648000     -1.135737000
C        0.068893000     -3.575973000      0.489321000
H        0.481924000     -4.124906000     -0.354517000
H       -0.489245000     -4.287159000      1.092552000
H        0.902259000     -3.200322000      1.081458000
C       -1.118729000     -0.098115000     -3.026564000
H       -1.774890000     -0.485231000     -3.808495000
H       -0.097976000     -0.222926000     -3.369198000
H       -1.300157000      0.972424000     -2.949454000
C       -3.698723000      0.288958000     -1.701998000
H       -3.331745000      0.830330000     -2.567668000
H       -4.118253000      1.016914000     -1.010417000
H       -4.523032000     -0.339705000     -2.044931000
C       -4.167109000     -0.904943000      0.937270000
H       -4.881308000     -0.315197000      0.373297000
H       -3.953845000     -0.377387000      1.867038000
H       -4.651699000     -1.846354000      1.197984000
C       -2.211933000     -2.693701000      2.088721000
H       -2.746693000     -2.004377000      2.734858000
H       -1.287353000     -2.957505000      2.594660000
H       -2.815448000     -3.599309000      1.991370000
N       -0.492262000      1.791307000     -0.190863000
C        0.165982000      4.456826000     -0.546854000
C        0.716315000      2.250318000      0.174170000
C       -1.373593000      2.645972000     -0.711255000
C       -1.086352000      3.980701000     -0.912273000
C        1.079562000      3.580872000      0.003967000
H       -2.345506000      2.254626000     -0.966842000
H       -1.835642000      4.627477000     -1.344765000
H        2.065205000      3.907951000      0.303591000
H        0.424605000      5.497014000     -0.691569000
C        1.587509000      1.254564000      0.737983000
C        3.226013000     -0.589797000      1.209073000
N        1.106305000     -0.003436000      0.774284000
N        2.629711000      1.570770000      1.526972000
N        3.407893000      0.659736000      1.920598000
N        1.846116000     -0.953980000      1.189262000
Cl      -1.318257000      0.650026000      2.477491000
H        3.801553000     -1.373856000      1.687491000
N        3.734057000     -0.436478000     -0.159692000
C        3.514500000      0.201671000     -1.138017000
S        3.325382000      0.972320000     -2.504853000
52
2intd-A (C-PCM/TPSS0-def2-TZVP)
Ru      -0.873408000     -0.227786000      0.266151000
C       -1.428804000     -0.847538000     -1.751602000
C       -1.971905000     -2.089309000      0.749536000
C       -2.666770000     -0.579632000     -1.065474000
C       -0.520118000     -1.792664000     -1.210364000
C       -0.839879000     -2.471900000      0.013182000
C       -2.915311000     -1.158163000      0.188212000
C        0.766653000     -2.142162000     -1.899827000
H        1.160469000     -1.313470000     -2.476259000
H        0.605484000     -2.983718000     -2.575886000
H        1.522266000     -2.431275000     -1.176809000
C        0.054297000     -3.575465000      0.502672000
H        0.367419000     -4.186777000     -0.340718000
H       -0.468329000     -4.215252000      1.204953000
H        0.946649000     -3.178595000      0.982524000
C       -1.168951000     -0.179420000     -3.071983000
H       -1.875240000     -0.558384000     -3.811775000
H       -0.168724000     -0.373188000     -3.435905000
H       -1.301797000      0.897985000     -3.011711000
C       -3.710805000      0.292954000     -1.707019000
H       -3.325911000      0.833462000     -2.562970000
H       -4.138363000      1.010119000     -1.012291000
H       -4.523806000     -0.344573000     -2.058487000
C       -4.169182000     -0.861180000      0.956961000
H       -4.864670000     -0.257403000      0.388077000
H       -3.936034000     -0.340535000      1.884535000
H       -4.665110000     -1.796054000      1.215435000
C       -2.244674000     -2.690936000      2.096443000
H       -2.812105000     -2.009288000      2.719582000
H       -1.323243000     -2.930816000      2.616078000
H       -2.823510000     -3.609603000      1.980988000
N       -0.503273000      1.787527000     -0.203747000
C        0.118696000      4.473791000     -0.488152000
C        0.701827000      2.256702000      0.172797000
C       -1.393349000      2.646705000     -0.707968000
C       -1.124561000      3.989021000     -0.871135000
C        1.043589000      3.596744000      0.038050000
H       -2.353267000      2.240715000     -0.974367000
H       -1.881619000      4.634966000     -1.286859000
H        2.023592000      3.922691000      0.348898000
H        0.360465000      5.520257000     -0.600912000
C        1.590746000      1.260337000      0.709881000
C        3.263252000     -0.570293000      1.186945000
N        1.128607000     -0.009777000      0.717319000
N        2.607241000      1.577878000      1.533237000
N        3.393333000      0.667472000      1.936142000
N        1.884969000     -0.958314000      1.122868000
Cl      -1.275403000      0.638962000      2.487457000
H        3.833902000     -1.353572000      1.664585000
N        3.821813000     -0.389213000     -0.159387000
C        3.834144000      0.317068000     -1.110597000
S        3.946726000      1.164281000     -2.442127000
52
2intd-B (C-PCM/PBEh-3c)
Ru      -0.953297000     -0.046634000      0.258199000
C       -1.335140000     -0.059283000     -1.879585000
C       -2.800550000     -1.255684000      0.242691000
C       -2.455428000      0.634855000     -1.291960000
C       -1.035490000     -1.379247000     -1.462374000
C       -1.830617000     -2.002444000     -0.440708000
C       -3.156509000      0.058579000     -0.224568000
C        0.067908000     -2.187494000     -2.079948000
H        0.819169000     -1.579342000     -2.570861000
H       -0.349102000     -2.862347000     -2.830807000
H        0.582274000     -2.798362000     -1.341514000
C       -1.585155000     -3.440408000     -0.084037000
H       -1.331257000     -4.011126000     -0.975048000
H       -2.471651000     -3.897889000      0.346571000
H       -0.763734000     -3.549718000      0.623657000
C       -0.555484000      0.621148000     -2.968109000
H       -1.161042000      0.682389000     -3.874499000
H        0.360322000      0.100781000     -3.224049000
H       -0.272320000      1.635938000     -2.695150000
C       -2.878938000      1.977059000     -1.820162000
H       -2.142362000      2.428403000     -2.476185000
H       -3.091469000      2.693251000     -1.029594000
H       -3.795696000      1.858067000     -2.401405000
C       -4.287304000      0.772666000      0.454741000
H       -4.604451000      1.658541000     -0.084545000
H       -4.006402000      1.075044000      1.464151000
H       -5.152005000      0.114209000      0.535931000
C       -3.512567000     -1.834389000      1.428688000
H       -3.778928000     -1.060846000      2.142323000
H       -2.891099000     -2.554299000      1.953673000
H       -4.430157000     -2.339546000      1.118120000
N        0.328275000      1.594209000      0.186495000
C        2.160315000      3.664888000      0.140372000
C        1.617170000      1.367750000      0.441771000
C       -0.068829000      2.844749000     -0.056642000
C        0.815648000      3.904134000     -0.095326000
C        2.566262000      2.372762000      0.423657000
H       -1.124622000      3.000004000     -0.213907000
H        0.445961000      4.897904000     -0.302877000
H        3.601302000      2.142889000      0.636543000
H        2.879153000      4.472417000      0.116251000
C        1.981740000     -0.045786000      0.776946000
C        2.155938000     -2.273559000      1.933300000
N        0.802242000     -0.828958000      0.912036000
N        2.720036000     -0.091219000      2.010050000
N        2.893366000     -1.270114000      2.440844000
N        0.987726000     -2.011187000      1.363239000
Cl      -1.344756000      0.652750000      2.525832000
H        2.355051000     -3.282374000      2.260025000
N        2.810910000     -0.628359000     -0.302799000
C        3.174739000     -0.390039000     -1.405885000
S        3.688548000     -0.145430000     -2.875522000
52
2intd-B (C-PCM/TPSS0-def2-TZVP)
Ru      -0.965454000     -0.058437000      0.222025000
C       -1.417371000     -0.078075000     -1.916118000
C       -2.820532000     -1.257223000      0.259834000
C       -2.490630000      0.638041000     -1.275850000
C       -1.100697000     -1.392646000     -1.492712000
C       -1.860742000     -2.007066000     -0.438835000
C       -3.165790000      0.067735000     -0.185162000
C       -0.008736000     -2.190343000     -2.145443000
H        0.787039000     -1.560116000     -2.524386000
H       -0.419475000     -2.759658000     -2.981422000
H        0.430140000     -2.893682000     -1.445716000
C       -1.604167000     -3.446256000     -0.091545000
H       -1.492743000     -4.020882000     -1.008606000
H       -2.430933000     -3.867209000      0.469112000
H       -0.691684000     -3.559186000      0.490832000
C       -0.705802000      0.564878000     -3.073295000
H       -1.409426000      0.692329000     -3.896824000
H        0.119425000     -0.036717000     -3.430844000
H       -0.319438000      1.548519000     -2.817670000
C       -2.908751000      1.983228000     -1.802479000
H       -2.147427000      2.435734000     -2.426007000
H       -3.156272000      2.679961000     -1.007816000
H       -3.802930000      1.853809000     -2.414952000
C       -4.271065000      0.793291000      0.525866000
H       -4.563160000      1.698728000      0.009244000
H       -3.971099000      1.052842000      1.540235000
H       -5.144367000      0.146008000      0.592722000
C       -3.528804000     -1.835710000      1.449397000
H       -3.810978000     -1.055605000      2.147323000
H       -2.901844000     -2.545212000      1.978224000
H       -4.436379000     -2.350702000      1.128089000
N        0.341329000      1.586655000      0.137639000
C        2.162077000      3.677683000      0.134754000
C        1.631724000      1.373952000      0.420703000
C       -0.052676000      2.838518000     -0.118557000
C        0.822947000      3.904327000     -0.134832000
C        2.569485000      2.388416000      0.423733000
H       -1.103135000      2.979688000     -0.303816000
H        0.448800000      4.892853000     -0.350548000
H        3.597255000      2.161947000      0.661605000
H        2.873177000      4.490052000      0.131854000
C        2.001790000     -0.029316000      0.784968000
C        2.178669000     -2.270093000      1.909507000
N        0.829776000     -0.843105000      0.843556000
N        2.642333000     -0.066325000      2.081129000
N        2.834045000     -1.256205000      2.498881000
N        1.028431000     -2.032631000      1.283761000
Cl      -1.291598000      0.629301000      2.525162000
H        2.395444000     -3.278354000      2.218037000
N        2.933853000     -0.616132000     -0.219015000
C        3.570087000     -0.330190000     -1.177016000
S        4.443974000     -0.042116000     -2.460687000
50
2d-A (C-PCM/PBEh-3c)
Ru      -0.726388000     -0.056356000      0.062017000
C       -1.151245000      0.283326000     -2.059099000
C       -2.740708000     -1.002742000     -0.084913000
C       -2.129983000      1.028862000     -1.321091000
C       -1.012177000     -1.104358000     -1.820953000
C       -1.886535000     -1.767652000     -0.894312000
C       -2.895434000      0.409431000     -0.323209000
C        0.032869000     -1.898177000     -2.550513000
H        0.949222000     -1.328636000     -2.683305000
H       -0.329963000     -2.186150000     -3.539354000
H        0.297831000     -2.804650000     -2.015576000
C       -1.858062000     -3.264176000     -0.765496000
H       -1.570700000     -3.727582000     -1.706263000
H       -2.842084000     -3.650472000     -0.509849000
H       -1.151166000     -3.591185000     -0.004326000
C       -0.331530000      0.993661000     -3.099083000
H       -0.987448000      1.512304000     -3.798941000
H        0.280340000      0.311828000     -3.679530000
H        0.330718000      1.738479000     -2.657319000
C       -2.329805000      2.481675000     -1.633505000
H       -3.054018000      2.567421000     -2.447751000
H       -1.416908000      2.969193000     -1.964485000
H       -2.721653000      3.044630000     -0.790946000
C       -3.889653000      1.220757000      0.459289000
H       -3.398106000      1.932891000      1.122588000
H       -4.536487000      0.598736000      1.068695000
H       -4.532729000      1.784682000     -0.215896000
C       -3.514316000     -1.662223000      1.017547000
H       -3.574408000     -1.024782000      1.894575000
H       -3.046892000     -2.589829000      1.332597000
H       -4.531510000     -1.887082000      0.688992000
N        0.627806000      1.467541000      0.251356000
C        2.535263000      3.430631000      0.528928000
C        1.931290000      1.121957000      0.300248000
C        0.269694000      2.741623000      0.379420000
C        1.192662000      3.761249000      0.509743000
C        2.908572000      2.101029000      0.432089000
H       -0.788826000      2.952313000      0.392557000
H        0.852013000      4.782527000      0.600360000
H        3.946846000      1.811571000      0.461891000
H        3.292156000      4.196137000      0.632632000
C        2.158474000     -0.325239000      0.310551000
C        2.169894000     -2.910330000      0.677711000
N        1.029020000     -1.020785000      0.370296000
C        3.417564000     -1.033882000      0.292198000
N        3.348921000     -2.357071000      0.546508000
N        0.992906000     -2.314955000      0.553980000
H        2.127439000     -3.971913000      0.891951000
Cl      -0.918359000      0.128557000      2.442126000
S        4.908367000     -0.353388000     -0.074481000
50
2d-A (C-PCM/TPSS0-def2-TZVP)
Ru      -0.707290000     -0.066002000      0.023062000
C       -1.167084000      0.275295000     -2.091091000
C       -2.737085000     -0.989651000     -0.075284000
C       -2.128932000      1.029897000     -1.340156000
C       -1.048277000     -1.117295000     -1.854232000
C       -1.896175000     -1.764679000     -0.892376000
C       -2.873931000      0.424657000     -0.315097000
C       -0.065656000     -1.953126000     -2.621131000
H        0.826339000     -1.392554000     -2.878143000
H       -0.525726000     -2.303524000     -3.546858000
H        0.238457000     -2.820666000     -2.046319000
C       -1.857184000     -3.263324000     -0.784158000
H       -1.835487000     -3.693274000     -1.783503000
H       -2.735416000     -3.647108000     -0.278670000
H       -0.968620000     -3.600409000     -0.254169000
C       -0.374936000      0.970935000     -3.162101000
H       -1.056329000      1.346013000     -3.926507000
H        0.331754000      0.307250000     -3.643265000
H        0.174030000      1.821892000     -2.765174000
C       -2.355810000      2.473688000     -1.678652000
H       -3.108290000      2.518538000     -2.469318000
H       -1.460930000      2.957880000     -2.053695000
H       -2.733821000      3.041771000     -0.835883000
C       -3.852028000      1.252985000      0.472126000
H       -3.356635000      2.067073000      0.997608000
H       -4.387826000      0.660311000      1.202317000
H       -4.585583000      1.691904000     -0.204205000
C       -3.514773000     -1.623837000      1.040097000
H       -3.508271000     -0.990194000      1.920620000
H       -3.097150000     -2.582017000      1.323801000
H       -4.550961000     -1.775183000      0.732200000
N        0.654184000      1.467770000      0.243040000
C        2.538442000      3.439326000      0.658545000
C        1.959705000      1.131006000      0.364320000
C        0.290223000      2.743963000      0.355919000
C        1.198991000      3.764240000      0.554074000
C        2.920494000      2.113343000      0.567589000
H       -0.765660000      2.944654000      0.296741000
H        0.848873000      4.781723000      0.630028000
H        3.951397000      1.816906000      0.653740000
H        3.282508000      4.204961000      0.820431000
C        2.204235000     -0.310744000      0.357269000
C        2.231434000     -2.908048000      0.651487000
N        1.076805000     -1.021378000      0.324660000
C        3.472264000     -1.002769000      0.398510000
N        3.411684000     -2.335519000      0.616187000
N        1.053518000     -2.329585000      0.462668000
H        2.192144000     -3.974012000      0.832717000
Cl      -0.855581000      0.055030000      2.431238000
S        4.986736000     -0.298716000      0.149643000
50
2d-B (C-PCM/PBEh-3c)
Ru      -0.752483000     -0.059452000      0.013362000
C       -1.506004000      0.269231000     -2.000245000
C       -2.417250000     -1.528339000      0.002545000
C       -2.579918000      0.653838000     -1.121111000
C       -0.957784000     -1.033440000     -1.907955000
C       -1.498650000     -1.967999000     -0.961053000
C       -2.993586000     -0.212171000     -0.099433000
C        0.165028000     -1.470500000     -2.805007000
H        0.889254000     -0.675907000     -2.965411000
H       -0.218764000     -1.776421000     -3.780397000
H        0.710533000     -2.310489000     -2.385185000
C       -1.044170000     -3.397545000     -0.988183000
H       -0.952986000     -3.735233000     -2.019463000
H       -1.760601000     -4.051803000     -0.499667000
H       -0.076300000     -3.530135000     -0.506286000
C       -1.038558000      1.234611000     -3.050737000
H       -1.824625000      1.371327000     -3.795813000
H       -0.155223000      0.884105000     -3.571899000
H       -0.805036000      2.216901000     -2.643106000
C       -3.264008000      1.981408000     -1.296036000
H       -2.744225000      2.639604000     -1.984412000
H       -3.386838000      2.518167000     -0.358108000
H       -4.263453000      1.815128000     -1.703334000
C       -4.055432000      0.181463000      0.884343000
H       -4.502205000      1.142103000      0.654313000
H       -3.650286000      0.235450000      1.894694000
H       -4.855772000     -0.559517000      0.888531000
C       -2.849679000     -2.442458000      1.109952000
H       -3.141354000     -1.886339000      1.995313000
H       -2.051948000     -3.119473000      1.402625000
H       -3.706791000     -3.042222000      0.794879000
N        0.298843000      1.731574000      0.083337000
C        1.884600000      3.998883000      0.187608000
C        1.631087000      1.630811000      0.195358000
C       -0.251649000      2.942818000      0.057993000
C        0.506004000      4.099740000      0.102092000
C        2.457072000      2.739385000      0.243875000
H       -1.328109000      2.994570000      0.010070000
H        0.009307000      5.058843000      0.072361000
H        3.525175000      2.602270000      0.331625000
H        2.503345000      4.885006000      0.221019000
C        2.135252000      0.259402000      0.301220000
C        2.776769000     -2.225295000      0.579527000
N        1.183849000     -0.669088000      0.255763000
N        3.420176000      0.040825000      0.453642000
C        3.822477000     -1.238679000      0.582733000
N        1.523684000     -1.936247000      0.421611000
H        3.016535000     -3.271613000      0.715259000
Cl      -0.796155000      0.108704000      2.409431000
S        5.430442000     -1.673479000      0.742863000
50
2d-B (C-PCM/TPSS0-def2-TZVP)
Ru      -0.746671000     -0.092471000     -0.008604000
C       -1.482962000      0.187926000     -2.052469000
C       -2.459445000     -1.494813000      0.021275000
C       -2.520786000      0.653962000     -1.172326000
C       -0.979325000     -1.127954000     -1.903111000
C       -1.529665000     -1.999280000     -0.902869000
C       -2.980941000     -0.160258000     -0.122899000
C        0.111782000     -1.647714000     -2.793577000
H        0.820450000     -0.868661000     -3.053415000
H       -0.317974000     -2.040526000     -3.716751000
H        0.660486000     -2.447923000     -2.309765000
C       -1.093762000     -3.436442000     -0.853883000
H       -1.054975000     -3.834527000     -1.865882000
H       -1.793132000     -4.039227000     -0.285796000
H       -0.103394000     -3.538028000     -0.414504000
C       -1.002869000      1.087301000     -3.157574000
H       -1.838675000      1.325152000     -3.815967000
H       -0.233265000      0.616377000     -3.755433000
H       -0.607766000      2.026232000     -2.775272000
C       -3.124875000      2.009325000     -1.411646000
H       -2.462988000      2.659962000     -1.970772000
H       -3.400782000      2.514076000     -0.492078000
H       -4.034535000      1.879497000     -2.001337000
C       -4.039496000      0.301947000      0.836983000
H       -4.459264000      1.258574000      0.553916000
H       -3.637518000      0.386401000      1.845516000
H       -4.850769000     -0.424504000      0.862236000
C       -2.946021000     -2.357688000      1.148160000
H       -3.280087000     -1.759370000      1.987303000
H       -2.166013000     -3.023693000      1.501018000
H       -3.786793000     -2.965232000      0.806867000
N        0.268055000      1.736235000      0.161035000
C        1.783938000      4.040307000      0.460155000
C        1.606867000      1.673318000      0.262718000
C       -0.317220000      2.931355000      0.242576000
C        0.402984000      4.102429000      0.385943000
C        2.394768000      2.800984000      0.405457000
H       -1.392104000      2.944209000      0.200317000
H       -0.124345000      5.041966000      0.440626000
H        3.463784000      2.683697000      0.478934000
H        2.372774000      4.938493000      0.569868000
C        2.160131000      0.318416000      0.251152000
C        2.912849000     -2.153320000      0.297214000
N        1.240410000     -0.641640000      0.151496000
N        3.461011000      0.139019000      0.355260000
C        3.913005000     -1.129909000      0.370311000
N        1.641336000     -1.909150000      0.189823000
H        3.197262000     -3.194802000      0.328824000
Cl      -0.734722000     -0.037335000      2.413032000
S        5.550835000     -1.510372000      0.473019000
51
[2dH]+ is1 (C-PCM/PBEh-3c)
Ru      -0.687880000     -0.024609000      0.065965000
C       -1.416994000      0.431945000     -1.940198000
C       -2.659303000     -1.079447000      0.117306000
C       -2.358646000      1.061738000     -1.049991000
C       -1.182750000     -0.963195000     -1.835147000
C       -1.903551000     -1.734415000     -0.861437000
C       -2.923248000      0.332066000      0.003148000
C       -0.230723000     -1.677062000     -2.749106000
H        0.577570000     -1.038154000     -3.091134000
H       -0.760902000     -2.046463000     -3.629460000
H        0.227234000     -2.531404000     -2.257517000
C       -1.815638000     -3.232603000     -0.855576000
H       -1.595157000     -3.615229000     -1.848776000
H       -2.764662000     -3.666399000     -0.547101000
H       -1.041954000     -3.593672000     -0.179723000
C       -0.775395000      1.256911000     -3.017871000
H       -1.532558000      1.559754000     -3.743172000
H       -0.007915000      0.717099000     -3.559998000
H       -0.314460000      2.164604000     -2.630649000
C       -2.741824000      2.500810000     -1.250799000
H       -2.093411000      3.021630000     -1.947017000
H       -2.754197000      3.071216000     -0.324742000
H       -3.753028000      2.536987000     -1.661218000
C       -3.842951000      0.962320000      1.005497000
H       -4.071495000      1.997753000      0.779832000
H       -3.413197000      0.924506000      2.006321000
H       -4.787796000      0.418047000      1.032133000
C       -3.269916000     -1.855427000      1.243788000
H       -3.340817000     -1.258255000      2.147641000
H       -2.689750000     -2.741459000      1.486686000
H       -4.278837000     -2.176907000      0.974288000
N        0.697861000      1.490789000      0.139538000
C        2.652458000      3.437029000      0.186080000
C        1.992788000      1.134587000      0.263561000
C        0.372674000      2.778690000      0.100659000
C        1.318547000      3.786623000      0.120497000
C        2.992381000      2.096953000      0.267908000
H       -0.677303000      3.018477000      0.057778000
H        0.998830000      4.817625000      0.078075000
H        4.036438000      1.838499000      0.320435000
H        3.428059000      4.189897000      0.184247000
C        2.185931000     -0.307778000      0.395626000
C        2.165331000     -2.931513000      0.580315000
N        1.057637000     -1.012111000      0.275795000
C        3.375210000     -1.031533000      0.671524000
N        3.336481000     -2.346306000      0.743983000
N        1.023845000     -2.311883000      0.368381000
H        2.121021000     -4.010945000      0.634975000
Cl      -0.642930000      0.126985000      2.451991000
S        4.914573000     -0.281431000      0.962732000
H        5.555467000     -1.434969000      1.191445000
51
[2dH]+ is1 (C-PCM/TPSS0-def2-TZVP)
Ru      -0.712336000     -0.057472000      0.091333000
C       -1.363668000      0.304078000     -1.976759000
C       -2.721393000     -1.024104000      0.137886000
C       -2.271931000      1.032296000     -1.132781000
C       -1.193495000     -1.088892000     -1.777985000
C       -1.938362000     -1.768789000     -0.757475000
C       -2.913134000      0.390355000     -0.060125000
C       -0.269432000     -1.888061000     -2.649493000
H        0.612948000     -1.322076000     -2.928748000
H       -0.791442000     -2.177291000     -3.563298000
H        0.056018000     -2.792026000     -2.147802000
C       -1.870256000     -3.266679000     -0.667264000
H       -1.953622000     -3.688485000     -1.666899000
H       -2.683659000     -3.661636000     -0.070136000
H       -0.926679000     -3.598532000     -0.239677000
C       -0.681472000      1.025279000     -3.105742000
H       -1.436110000      1.432689000     -3.778621000
H       -0.044543000      0.366370000     -3.681423000
H       -0.077159000      1.855647000     -2.746998000
C       -2.530273000      2.478150000     -1.443620000
H       -1.679939000      2.951052000     -1.921572000
H       -2.796656000      3.057470000     -0.567669000
H       -3.368327000      2.528698000     -2.141765000
C       -3.834050000      1.117160000      0.877250000
H       -4.008999000      2.141268000      0.574773000
H       -3.430057000      1.120478000      1.888388000
H       -4.796328000      0.607518000      0.905906000
C       -3.405468000     -1.701578000      1.287745000
H       -3.556340000     -1.017026000      2.113700000
H       -2.827355000     -2.543892000      1.650808000
H       -4.381925000     -2.068070000      0.964385000
N        0.634005000      1.506282000      0.259830000
C        2.507299000      3.499089000      0.659144000
C        1.945002000      1.189527000      0.359884000
C        0.260587000      2.777508000      0.387578000
C        1.163919000      3.806201000      0.575026000
C        2.899099000      2.175956000      0.560753000
H       -0.797018000      2.970649000      0.349784000
H        0.804154000      4.819176000      0.662372000
H        3.940433000      1.931486000      0.668463000
H        3.246277000      4.269814000      0.816343000
C        2.203348000     -0.245049000      0.303153000
C        2.306782000     -2.870722000      0.341752000
N        1.088955000     -0.988303000      0.249608000
C        3.447962000     -0.925446000      0.297847000
N        3.472642000     -2.248061000      0.328142000
N        1.119289000     -2.299803000      0.282546000
H        2.309989000     -3.949721000      0.390677000
Cl      -0.714378000      0.025827000      2.496659000
S        4.989918000     -0.131735000      0.213068000
H        5.668328000     -1.286201000      0.208569000
51
[2dH]+ is2 (C-PCM/PBEh-3c)
Ru      -0.677588000     -0.005170000      0.081242000
C       -1.383172000      0.410519000     -1.941813000
C       -2.646610000     -1.079049000      0.117779000
C       -2.341885000      1.047112000     -1.075656000
C       -1.140080000     -0.981307000     -1.810990000
C       -1.872847000     -1.743703000     -0.839349000
C       -2.918024000      0.328804000     -0.021457000
C       -0.168887000     -1.699774000     -2.701109000
H        0.650476000     -1.064099000     -3.022986000
H       -0.678752000     -2.066507000     -3.594475000
H        0.272624000     -2.555523000     -2.197910000
C       -1.782717000     -3.241455000     -0.813302000
H       -1.534789000     -3.636850000     -1.794905000
H       -2.739728000     -3.671965000     -0.525236000
H       -1.028076000     -3.592402000     -0.111437000
C       -0.732257000      1.222489000     -3.023864000
H       -1.484038000      1.520292000     -3.756717000
H        0.035747000      0.673124000     -3.555527000
H       -0.269963000      2.132079000     -2.642620000
C       -2.727352000      2.481961000     -1.300357000
H       -2.065773000      2.998840000     -1.987160000
H       -2.761335000      3.060551000     -0.380067000
H       -3.729658000      2.509938000     -1.732504000
C       -3.859830000      0.965499000      0.956138000
H       -4.091968000      1.996272000      0.713542000
H       -3.448453000      0.943233000      1.965105000
H       -4.800889000      0.414271000      0.972599000
C       -3.269757000     -1.841042000      1.246978000
H       -3.341788000     -1.234723000      2.144791000
H       -2.696661000     -2.728342000      1.501413000
H       -4.279223000     -2.158276000      0.974661000
N        0.686354000      1.519444000      0.161056000
C        2.594622000      3.492944000      0.427094000
C        1.982694000      1.178361000      0.327029000
C        0.339454000      2.801845000      0.154970000
C        1.262762000      3.823867000      0.274975000
C        2.958390000      2.157207000      0.460861000
H       -0.710614000      3.025343000      0.061320000
H        0.925684000      4.850100000      0.253980000
H        3.989728000      1.880008000      0.596668000
H        3.350170000      4.259303000      0.530382000
C        2.192959000     -0.267207000      0.397476000
C        2.124794000     -2.915286000      0.618969000
N        1.074396000     -0.961141000      0.315437000
C        3.467808000     -0.951122000      0.554294000
N        3.305564000     -2.301376000      0.684860000
N        1.012650000     -2.286464000      0.427666000
H        2.108021000     -3.990081000      0.729915000
Cl      -0.680268000      0.192393000      2.463280000
S        4.985944000     -0.322015000      0.567539000
H        4.143686000     -2.858034000      0.822148000
51
[2dH]+ is2 (C-PCM/TPSS0-def2-TZVP)
Ru      -0.692370000     -0.046182000      0.097136000
C       -1.353572000      0.317766000     -1.965780000
C       -2.695414000     -1.038188000      0.140208000
C       -2.273615000      1.030329000     -1.121314000
C       -1.169882000     -1.075767000     -1.776597000
C       -1.910371000     -1.770117000     -0.763174000
C       -2.902887000      0.375680000     -0.049888000
C       -0.241400000     -1.857959000     -2.659087000
H        0.648011000     -1.290418000     -2.912650000
H       -0.754503000     -2.116318000     -3.587130000
H        0.072536000     -2.777978000     -2.180356000
C       -1.838442000     -3.268420000     -0.690694000
H       -1.931280000     -3.678018000     -1.694654000
H       -2.645284000     -3.672000000     -0.090480000
H       -0.890499000     -3.603708000     -0.276267000
C       -0.677216000      1.051716000     -3.089692000
H       -1.434168000      1.439876000     -3.771442000
H       -0.018990000      0.406441000     -3.656839000
H       -0.095956000      1.896512000     -2.726950000
C       -2.554252000      2.472489000     -1.428511000
H       -1.712772000      2.959160000     -1.908128000
H       -2.826491000      3.046357000     -0.550807000
H       -3.395037000      2.511514000     -2.124086000
C       -3.829245000      1.086331000      0.894243000
H       -4.016402000      2.110484000      0.599304000
H       -3.421989000      1.087583000      1.904101000
H       -4.785735000      0.565925000      0.922790000
C       -3.371676000     -1.727420000      1.287485000
H       -3.513655000     -1.051325000      2.122076000
H       -2.793076000     -2.575069000      1.637025000
H       -4.351978000     -2.087492000      0.968647000
N        0.632388000      1.523976000      0.269791000
C        2.483370000      3.537852000      0.661856000
C        1.947962000      1.220489000      0.377503000
C        0.244736000      2.791160000      0.391167000
C        1.136536000      3.830300000      0.577503000
C        2.892141000      2.219649000      0.569472000
H       -0.814547000      2.973093000      0.347879000
H        0.764669000      4.839482000      0.659278000
H        3.930202000      1.954378000      0.653904000
H        3.213007000      4.319094000      0.812092000
C        2.215389000     -0.213462000      0.336682000
C        2.264055000     -2.873725000      0.375286000
N        1.113140000     -0.947584000      0.255840000
C        3.519772000     -0.848341000      0.382256000
N        3.420303000     -2.212869000      0.419681000
N        1.113277000     -2.287903000      0.283309000
H        2.300525000     -3.951382000      0.413173000
Cl      -0.706238000      0.035582000      2.500946000
S        5.021286000     -0.164817000      0.368899000
H        4.287184000     -2.733873000      0.469721000
51
[2dH]+ is3 (C-PCM/PBEh-3c)
Ru      -0.763953000      0.058168000      0.158367000
C       -1.392703000      0.593660000     -1.863442000
C       -2.668446000     -1.112994000      0.035440000
C       -2.392662000      1.125213000     -0.980817000
C       -1.108283000     -0.791591000     -1.854688000
C       -1.763025000     -1.644628000     -0.904047000
C       -2.973342000      0.288752000     -0.011456000
C       -0.150292000     -1.404999000     -2.837888000
H        0.176813000     -0.701145000     -3.594907000
H       -0.633317000     -2.233011000     -3.357354000
H        0.740155000     -1.801897000     -2.349748000
C       -1.445537000     -3.110055000     -0.952472000
H       -0.406227000     -3.299238000     -1.206421000
H       -2.055406000     -3.569265000     -1.733720000
H       -1.660655000     -3.633211000     -0.026808000
C       -0.657459000      1.499494000     -2.806557000
H       -1.131476000      1.476587000     -3.789840000
H        0.379896000      1.198358000     -2.926383000
H       -0.648401000      2.531988000     -2.472300000
C       -2.866131000      2.549607000     -1.083946000
H       -2.474012000      3.057905000     -1.958439000
H       -2.613528000      3.147914000     -0.208616000
H       -3.952929000      2.560891000     -1.169968000
C       -3.952083000      0.860483000      0.966361000
H       -3.762864000      1.910026000      1.168726000
H       -3.937277000      0.335409000      1.915401000
H       -4.960078000      0.776538000      0.552128000
C       -3.364886000     -1.952219000      1.068421000
H       -3.077742000     -1.652074000      2.075904000
H       -3.156609000     -3.011339000      0.968178000
H       -4.444555000     -1.828211000      0.981543000
N        0.747723000      1.464418000      0.119434000
C        2.866957000      3.225702000      0.035842000
C        2.012598000      0.996320000      0.159378000
C        0.533220000      2.773689000      0.062746000
C        1.567136000      3.691926000      0.012684000
C        3.095011000      1.860774000      0.113624000
H       -0.494042000      3.104644000      0.066460000
H        1.340177000      4.746893000     -0.038728000
H        4.101122000      1.475329000      0.144494000
H        3.703251000      3.910060000      0.002258000
C        2.097566000     -0.446454000      0.399030000
C        2.010049000     -2.871994000      1.458440000
N        0.934189000     -0.998624000      0.613798000
C        3.302175000     -1.281440000      0.454360000
N        3.186382000     -2.439039000      1.164916000
N        0.891155000     -2.231851000      1.098389000
H        1.869978000     -3.794516000      2.007488000
Cl      -0.892866000      0.468121000      2.501609000
S        4.687062000     -0.938461000     -0.357858000
H       -0.022870000     -2.585176000      1.348289000
51
[2dH]+ is3 (C-PCM/TPSS0-def2-TZVP)
Ru      -0.756931000      0.052621000      0.134593000
C       -1.408617000      0.581380000     -1.886773000
C       -2.666011000     -1.109482000      0.043358000
C       -2.383740000      1.125671000     -0.983487000
C       -1.132146000     -0.807521000     -1.872653000
C       -1.773174000     -1.651153000     -0.904657000
C       -2.966035000      0.292627000     -0.009547000
C       -0.212199000     -1.435600000     -2.883372000
H        0.081294000     -0.733012000     -3.652531000
H       -0.727307000     -2.263720000     -3.368081000
H        0.689210000     -1.834406000     -2.421328000
C       -1.475204000     -3.121534000     -0.952840000
H       -0.452977000     -3.316015000     -1.259485000
H       -2.131904000     -3.576602000     -1.696765000
H       -1.653155000     -3.622086000     -0.008422000
C       -0.698486000      1.476097000     -2.859687000
H       -1.232767000      1.478337000     -3.811137000
H        0.315697000      1.137141000     -3.039473000
H       -0.646345000      2.498948000     -2.505566000
C       -2.850845000      2.553069000     -1.088191000
H       -2.433020000      3.056962000     -1.950510000
H       -2.618115000      3.138383000     -0.200939000
H       -3.934906000      2.556001000     -1.195565000
C       -3.940836000      0.870381000      0.968798000
H       -3.749512000      1.920572000      1.155634000
H       -3.918312000      0.343457000      1.915130000
H       -4.946421000      0.777996000      0.552061000
C       -3.364756000     -1.947001000      1.075478000
H       -3.093620000     -1.630179000      2.080815000
H       -3.138031000     -3.000445000      0.976359000
H       -4.442222000     -1.826394000      0.968574000
N        0.768366000      1.465535000      0.104752000
C        2.882966000      3.244616000      0.122769000
C        2.038814000      1.009112000      0.187933000
C        0.552980000      2.777362000      0.047079000
C        1.581415000      3.701215000      0.048052000
C        3.114835000      1.882147000      0.193772000
H       -0.475519000      3.092483000      0.009634000
H        1.348803000      4.753137000     -0.003432000
H        4.114300000      1.489810000      0.258278000
H        3.713102000      3.934416000      0.133148000
C        2.132183000     -0.431120000      0.417659000
C        2.049159000     -2.863650000      1.462811000
N        0.961137000     -0.995174000      0.599945000
C        3.341838000     -1.252229000      0.488845000
N        3.230695000     -2.418362000      1.195003000
N        0.930745000     -2.237709000      1.078427000
H        1.905827000     -3.788098000      2.003782000
Cl      -0.875552000      0.495479000      2.490359000
S        4.746374000     -0.883596000     -0.290497000
H        0.017888000     -2.604432000      1.299195000
51
[2dH]+ is4 (C-PCM/PBEh-3c)
Ru      -0.684729000     -0.070662000      0.250155000
C       -1.185214000      0.257854000     -1.873865000
C       -2.726174000     -0.979343000      0.155306000
C       -2.153020000      1.027318000     -1.135307000
C       -1.088096000     -1.138379000     -1.657911000
C       -1.910735000     -1.771839000     -0.669784000
C       -2.905482000      0.423704000     -0.121143000
C       -0.139698000     -1.966842000     -2.470022000
H        0.785490000     -1.442154000     -2.691862000
H       -0.611384000     -2.226453000     -3.420256000
H        0.126369000     -2.894444000     -1.974362000
C       -1.905574000     -3.262506000     -0.489670000
H       -1.612644000     -3.770922000     -1.403608000
H       -2.901175000     -3.618291000     -0.233415000
H       -1.222035000     -3.575147000      0.299264000
C       -0.376362000      0.951987000     -2.933416000
H       -1.042206000      1.428780000     -3.653703000
H        0.260674000      0.272135000     -3.486578000
H        0.260360000      1.728475000     -2.510435000
C       -2.333399000      2.472041000     -1.493937000
H       -1.410328000      2.936840000     -1.827639000
H       -2.726174000      3.071728000     -0.679369000
H       -3.042062000      2.536828000     -2.323161000
C       -3.902131000      1.182428000      0.703154000
H       -4.140141000      2.152837000      0.282975000
H       -3.539579000      1.332113000      1.721104000
H       -4.834581000      0.622293000      0.765431000
C       -3.490671000     -1.612427000      1.276427000
H       -3.657938000     -0.916270000      2.091687000
H       -2.965817000     -2.472127000      1.682380000
H       -4.465370000     -1.948972000      0.914407000
N        0.619201000      1.509098000      0.446065000
C        2.495926000      3.503757000      0.774476000
C        1.915304000      1.206798000      0.538479000
C        0.236356000      2.783267000      0.556270000
C        1.145815000      3.809293000      0.706858000
C        2.885460000      2.177924000      0.705353000
H       -0.824359000      2.980430000      0.546194000
H        0.790360000      4.826441000      0.785121000
H        3.925160000      1.896484000      0.795192000
H        3.234154000      4.283609000      0.900789000
C        2.241229000     -0.243513000      0.560426000
C        2.382768000     -2.804445000      0.182573000
N        0.992895000     -1.042327000      0.449268000
C        3.168960000     -0.798335000     -0.487965000
N        3.356853000     -2.149838000     -0.319301000
N        1.098141000     -2.282969000      0.375604000
H        2.474703000     -3.862385000      0.390463000
Cl      -0.909174000      0.153722000      2.602428000
S        3.828028000      0.024452000     -1.708473000
H        2.670353000     -0.492149000      1.545315000
51
[2dH]+ is4 (C-PCM/TPSS0-def2-TZVP)
Ru      -0.670493000     -0.061457000      0.210482000
C       -1.224565000      0.256394000     -1.907262000
C       -2.721485000     -0.974654000      0.167576000
C       -2.178295000      1.027628000     -1.151088000
C       -1.128006000     -1.140861000     -1.685820000
C       -1.918987000     -1.767839000     -0.670542000
C       -2.900775000      0.429156000     -0.111759000
C       -0.216743000     -1.994229000     -2.514309000
H        0.683485000     -1.466173000     -2.807053000
H       -0.744978000     -2.295317000     -3.420903000
H        0.073770000     -2.893134000     -1.982663000
C       -1.894954000     -3.262124000     -0.529746000
H       -1.958780000     -3.714326000     -1.517209000
H       -2.734911000     -3.616327000      0.055480000
H       -0.972474000     -3.603148000     -0.063615000
C       -0.457992000      0.933629000     -3.008257000
H       -1.159282000      1.303298000     -3.756680000
H        0.230489000      0.259707000     -3.500149000
H        0.107132000      1.784446000     -2.635744000
C       -2.393659000      2.464489000     -1.525580000
H       -1.502579000      2.913651000     -1.948468000
H       -2.720927000      3.070892000     -0.689513000
H       -3.173065000      2.500734000     -2.289457000
C       -3.883873000      1.192790000      0.724714000
H       -4.074391000      2.183733000      0.334569000
H       -3.528952000      1.283932000      1.750512000
H       -4.828767000      0.652186000      0.748671000
C       -3.478544000     -1.595829000      1.301635000
H       -3.662085000     -0.876995000      2.090959000
H       -2.937202000     -2.433899000      1.725845000
H       -4.442027000     -1.956883000      0.935846000
N        0.658056000      1.520704000      0.407808000
C        2.523822000      3.501157000      0.887057000
C        1.946739000      1.209235000      0.589246000
C        0.284686000      2.802578000      0.484319000
C        1.187934000      3.818962000      0.708339000
C        2.905961000      2.173666000      0.836346000
H       -0.767333000      3.002961000      0.381781000
H        0.836640000      4.837509000      0.757562000
H        3.930940000      1.880042000      0.997988000
H        3.254702000      4.272238000      1.078458000
C        2.265347000     -0.241904000      0.598901000
C        2.420158000     -2.796381000      0.207556000
N        1.015300000     -1.033307000      0.407504000
C        3.274782000     -0.786885000     -0.384958000
N        3.435261000     -2.142202000     -0.226158000
N        1.131249000     -2.282838000      0.325958000
H        2.495327000     -3.856310000      0.402190000
Cl      -0.896713000      0.195277000      2.566877000
S        4.070382000      0.055311000     -1.515245000
H        2.628982000     -0.523387000      1.595984000
18
[ligand]- (C-PCM/TPSS0-def2-TZVP)
N        0.721950000      1.517099000     -0.081610000
C        2.482425000      3.359320000      1.024347000
C        1.873035000      1.120653000      0.461073000
C        0.451099000      2.821784000     -0.088661000
C        1.291472000      3.779570000      0.450612000
C        2.783356000      2.010375000      1.022569000
H       -0.486389000      3.109927000     -0.547003000
H        1.017650000      4.823623000      0.421768000
H        3.702780000      1.642008000      1.450032000
H        3.165363000      4.071905000      1.464130000
C        2.115633000     -0.346061000      0.501234000
C        2.386091000     -2.909611000      0.716143000
N        1.193339000     -1.037646000      1.126763000
C        3.258397000     -0.971005000     -0.105681000
N        3.358653000     -2.302670000      0.053957000
N        1.306531000     -2.362648000      1.244845000
H        2.471930000     -3.982624000      0.839513000
S        4.414660000     -0.116877000     -1.016464000
